# Supplementary material for: Microbiome and Metaproteome of Craniofacial Implant Regions in Health and Disease
Source: Oral Dis. 2025 Jun 2;31(11):3190–200. doi: 10.1111/odi.15398 (PMC12803561; doi:10.1111/odi.15398)
Supplement: Supplementary file 1 — Tables S1–S4. [file ODI-31-3190-s001.xlsx]

## Sheet: Supplemental Table 1
Supplemental Table 1: List of identified and quantified human proteins
Protein	Fold Change	Log2(FC)
sp|O95336|6PGL_HUMAN	145.57	7.1856
sp|P60709|ACTB_HUMAN	84.113	6.3943
sp|Q6S8J3|POTEE_HUMAN	84.113	6.3943
sp|O43866|CD5L_HUMAN	82.098	6.3593
sp|Q92930|RAB8B_HUMAN	50.622	5.6617
sp|Q6UX06|OLFM4_HUMAN	50.335	5.6535
sp|A0M8Q6|IGLC7_HUMAN	47.113	5.5581
sp|P49411|EFTU_HUMAN	41.422	5.3723
sp|P62879|GBB2_HUMAN	40.696	5.3468
sp|P61978|HNRPK_HUMAN	39.875	5.3174
sp|Q0VD83|APOBR_HUMAN	38.86	5.2802
sp|P43652|AFAM_HUMAN	38.098	5.2517
sp|O00764|PDXK_HUMAN	37.472	5.2278
sp|Q16851|UGPA_HUMAN	37.031	5.2107
sp|P16083|NQO2_HUMAN	35.949	5.1679
sp|O00232|PSD12_HUMAN	31.008	4.9546
sp|P08236|BGLR_HUMAN	29.582	4.8866
sp|Q96M27|PRRC1_HUMAN	28.421	4.8289
sp|Q01432|AMPD3_HUMAN	28.133	4.8142
sp|P14314|GLU2B_HUMAN	27.327	4.7723
sp|Q08477|CP4F3_HUMAN	26.38	4.7214
sp|P78329|CP4F2_HUMAN	26.38	4.7214
sp|P98187|CP4F8_HUMAN	26.38	4.7214
sp|Q9HCS2|CP4FC_HUMAN	26.38	4.7214
sp|P61106|RAB14_HUMAN	24.937	4.6402
sp|P36222|CH3L1_HUMAN	24.435	4.6109
sp|O60763|USO1_HUMAN	23.848	4.5758
sp|Q86UX7|URP2_HUMAN	23.627	4.5623
sp|Q04917|1433F_HUMAN	23.313	4.5431
sp|P42331|RHG25_HUMAN	23.056	4.5271
sp|Q9BS91|S35A5_HUMAN	22.552	4.4952
sp|Q14980|NUMA1_HUMAN	21.682	4.4384
sp|O75347|TBCA_HUMAN	21.214	4.4069
sp|P01615|KVD28_HUMAN	20.11	4.3298
sp|A0A075B6P5|KV228_HUMAN	20.11	4.3298
sp|P01614|KVD40_HUMAN	20.11	4.3298
sp|A0A087WW87|KV240_HUMAN	20.11	4.3298
sp|P31943|HNRH1_HUMAN	19.994	4.3215
sp|P55795|HNRH2_HUMAN	19.994	4.3215
sp|Q9Y2B0|CNPY2_HUMAN	19.85	4.3111
sp|Q9UL25|RAB21_HUMAN	16.163	4.0147
sp|P62942|FKB1A_HUMAN	16.038	4.0034
sp|Q49A26|GLYR1_HUMAN	15.325	3.9378
sp|P14866|HNRPL_HUMAN	14.793	3.8868
sp|P98171|RHG04_HUMAN	13.65	3.7708
sp|Q14204|DYHC1_HUMAN	13.362	3.7401
sp|Q92888|ARHG1_HUMAN	12.975	3.6976
sp|P04003|C4BPA_HUMAN	12.84	3.6826
sp|Q8IZP0|ABI1_HUMAN	12.156	3.6036
sp|P50552|VASP_HUMAN	11.51	3.5248
sp|P29692|EF1D_HUMAN	11.278	3.4954
sp|P55957|BID_HUMAN	11.194	3.4847
sp|P56537|IF6_HUMAN	10.174	3.3468
sp|Q9NT62|ATG3_HUMAN	95.179	3.2506
sp|P02751|FINC_HUMAN	65.345	0.603
sp|Q9BZQ8|NIBA1_HUMAN	18.456	0.4206
sp|P07602|SAP_HUMAN	18.113	0.4179
sp|Q13404|UB2V1_HUMAN	0.12294	-0.3024
sp|P62993|GRB2_HUMAN	0.067173	-0.3896
sp|P15586|GNS_HUMAN	0.040497	-0.4626
sp|P04843|RPN1_HUMAN	0.032577	-0.494
sp|Q8WWY7|WFD12_HUMAN	0.012319	-0.6343
sp|P45880|VDAC2_HUMAN	0.49726	-1.0079
sp|P0DOX8|IGL1_HUMAN	0.4529	-1.1427
sp|B9A064|IGLL5_HUMAN	0.4529	-1.1427
sp|P0CG04|IGLC1_HUMAN	0.4529	-1.1427
sp|P01709|LV208_HUMAN	0.4529	-1.1427
sp|P01706|LV211_HUMAN	0.4529	-1.1427
sp|Q9UBR2|CATZ_HUMAN	0.11465	-3.1247
sp|P58546|MTPN_HUMAN	0.108	-3.2109
sp|Q86V81|THOC4_HUMAN	0.098262	-3.3472
sp|P22234|PUR6_HUMAN	0.09701	-3.3657
sp|Q15369|ELOC_HUMAN	0.09123	-3.4543
sp|Q15286|RAB35_HUMAN	0.087579	-3.5133
sp|Q15771|RAB30_HUMAN	0.087579	-3.5133
sp|P20337|RAB3B_HUMAN	0.087579	-3.5133
sp|Q96AX2|RAB37_HUMAN	0.087579	-3.5133
sp|P60953|CDC42_HUMAN	0.084819	-3.5595
sp|P17081|RHOQ_HUMAN	0.084819	-3.5595
sp|Q9H4E5|RHOJ_HUMAN	0.084819	-3.5595
sp|Q13126|MTAP_HUMAN	0.08189	-3.6102
sp|P17174|AATC_HUMAN	0.076867	-3.7015
sp|P50991|TCPD_HUMAN	0.076518	-3.7081
sp|O00754|MA2B1_HUMAN	0.072573	-3.7844
sp|P33176|KINH_HUMAN	0.069041	-3.8564
sp|P30041|PRDX6_HUMAN	0.067496	-3.8891
sp|P60842|IF4A1_HUMAN	0.059792	-4.0639
sp|Q14240|IF4A2_HUMAN	0.059792	-4.0639
sp|O14773|TPP1_HUMAN	0.058489	-4.0957
sp|P22392|NDKB_HUMAN	0.057902	-4.1103
sp|P15531|NDKA_HUMAN	0.057902	-4.1103
sp|O60361|NDK8_HUMAN	0.057902	-4.1103
sp|Q9H4E7|DEFI6_HUMAN	0.057648	-4.1166
sp|P05091|ALDH2_HUMAN	0.055003	-4.1844
sp|P84090|ERH_HUMAN	0.053859	-4.2147
sp|Q10567|AP1B1_HUMAN	0.05278	-4.2439
sp|P63010|AP2B1_HUMAN	0.05278	-4.2439
sp|P48735|IDHP_HUMAN	0.05262	-4.2482
sp|P15104|GLNA_HUMAN	0.052396	-4.2544
sp|Q70J99|UN13D_HUMAN	0.052243	-4.2586
sp|P51571|SSRD_HUMAN	0.051291	-4.2852
sp|P61160|ARP2_HUMAN	0.051019	-4.2928
sp|O00231|PSD11_HUMAN	0.050391	-4.3107
sp|Q9Y6N5|SQOR_HUMAN	0.047913	-4.3834
sp|Q96G03|PGM2_HUMAN	0.045314	-4.4639
sp|P35998|PRS7_HUMAN	0.04439	-4.4936
sp|P39687|AN32A_HUMAN	0.044335	-4.4954
sp|P15170|ERF3A_HUMAN	0.044153	-4.5013
sp|P01116|RASK_HUMAN	0.041741	-4.5824
sp|P07384|CAN1_HUMAN	0.040746	-4.6172
sp|P48643|TCPE_HUMAN	0.04039	-4.6299
sp|Q16658|FSCN1_HUMAN	0.038609	-4.6949
sp|Q9UHL4|DPP2_HUMAN	0.036947	-4.7584
sp|P01591|IGJ_HUMAN	0.036426	-4.7789
sp|P36952|SPB5_HUMAN	0.033093	-4.9173
sp|Q99497|PARK7_HUMAN	0.032898	-4.9259
sp|Q8WXI7|MUC16_HUMAN	0.032425	-4.9468
sp|Q9NY33|DPP3_HUMAN	0.032086	-4.9619
sp|P02042|HBD_HUMAN	0.031303	-4.9975
sp|Q13185|CBX3_HUMAN	0.031166	-5.0039
sp|Q13200|PSMD2_HUMAN	0.030788	-5.0215
sp|P01619|KV320_HUMAN	0.030779	-5.0219
sp|Q92619|HMHA1_HUMAN	0.029923	-5.0626
sp|P13639|EF2_HUMAN	0.028733	-5.1212
sp|O75882|ATRN_HUMAN	0.025831	-5.2747
sp|P20061|TCO1_HUMAN	0.025517	-5.2924
sp|P59998|ARPC4_HUMAN	0.024367	-5.3589
sp|P78324|SHPS1_HUMAN	0.023468	-5.4132
sp|Q9P1W8|SIRPG_HUMAN	0.023468	-5.4132
sp|P53621|COPA_HUMAN	0.023367	-5.4194
sp|Q5T750|XP32_HUMAN	0.022866	-5.4506
sp|Q13867|BLMH_HUMAN	0.021846	-5.5165
sp|O43776|SYNC_HUMAN	0.019353	-5.6913
sp|P08631|HCK_HUMAN	0.018635	-5.7458
sp|P11279|LAMP1_HUMAN	0.015609	-6.0015
sp|Q9BRF8|CPPED_HUMAN	0.01213	-6.3652
sp|P12724|ECP_HUMAN	0.0099586	-6.6498
sp|Q5T1M5|FKB15_HUMAN	0.009484	-6.7203
sp|P22735|TGM1_HUMAN	0.0093019	-6.7483
sp|P0DOX2|IGA2_HUMAN	0.0081477	-6.9394
sp|P02753|RET4_HUMAN	0.0076918	-7.0225
sp|Q9H299|SH3L3_HUMAN	0.0067086	-7.2198
sp|O76003|GLRX3_HUMAN	0.006192	-7.3354
sp|Q09666|AHNK_HUMAN	0.0050491	-7.6298
sp|P29373|RABP2_HUMAN	0.0047084	-7.7306
sp|P22528|SPR1B_HUMAN	0.0030897	-8.3383
sp|P22532|SPR2D_HUMAN	0.0012663	-9.6252

## Sheet: Supplemental Table 2
Supplemental Table 2: List of differentially abundant human proteins
Protein	t.stat	p.value	-log 10	FDR
sp|Q70J99|UN13D_HUMAN	-17.115	3.36e-10	13.473	5.91e-08
sp|Q96M27|PRRC1_HUMAN	17.112	3.38e-10	13.472	5.91e-08
sp|P60953|CDC42_HUMAN	-16.684	5.67e-10	13.246	5.91e-08
sp|P17081|RHOQ_HUMAN	-16.684	5.67e-10	13.246	5.91e-08
sp|Q9H4E5|RHOJ_HUMAN	-16.684	5.67e-10	13.246	5.91e-08
sp|P22392|NDKB_HUMAN	-16.62	6.13e-10	13.212	5.91e-08
sp|P15531|NDKA_HUMAN	-16.62	6.13e-10	13.212	5.91e-08
sp|O60361|NDK8_HUMAN	-16.62	6.13e-10	13.212	5.91e-08
sp|P04843|RPN1_HUMAN	-16.539	6.78e-10	13.169	5.91e-08
sp|P30041|PRDX6_HUMAN	-15.674	2.02e-09	12.694	1.47e-07
sp|Q16851|UGPA_HUMAN	15.439	2.75e-09	12.561	1.71e-07
sp|P15586|GNS_HUMAN	-15.326	3.18e-10	12.497	1.74e-07
sp|Q14204|DYHC1_HUMAN	15.204	3.74e-09	12.427	1.81e-07
sp|Q9BRF8|CPPED_HUMAN	-15.092	4.35e-09	12.362	1.89e-07
sp|P15104|GLNA_HUMAN	-14.441	1.05e-08	11.978	4.17e-07
sp|P84090|ERH_HUMAN	-14.222	1.43e-08	11.846	4.98e-07
sp|P50991|TCPD_HUMAN	-14.193	1.49e-08	11.828	4.98e-07
sp|Q13200|PSMD2_HUMAN	-14.121	1.65e-08	11.784	5.13e-07
sp|P61160|ARP2_HUMAN	-13.535	3.81e-08	11.419	1.11e-06
sp|Q08477|CP4F3_HUMAN	13.444	4.36e-08	11.361	1.19e-06
sp|P78329|CP4F2_HUMAN	13.444	4.36e-08	11.361	1.19e-06
sp|P98187|CP4F8_HUMAN	13.444	4.36e-08	11.361	1.19e-06
sp|Q9HCS2|CP4FC_HUMAN	13.444	4.36e-08	11.361	1.19e-06
sp|Q13185|CBX3_HUMAN	-13.399	4.65e-08	11.332	1.19e-06
sp|Q96G03|PGM2_HUMAN	-13.112	7.11e-08	11.148	1.72e-06
sp|P14314|GLU2B_HUMAN	12.982	8.65e-08	11.063	1.99e-06
sp|P29373|RABP2_HUMAN	-12.901	9.77e-08	11.01	2.07e-06
sp|P36222|CH3L1_HUMAN	12.89	9.95e-08	11.002	2.07e-06
sp|O00232|PSD12_HUMAN	12.366	2.23e-07	10.652	4.42e-07
sp|P48643|TCPE_HUMAN	-12.14	3.18e-07	10.498	6.03e-06
sp|P15170|ERF3A_HUMAN	-12.042	3.72e-07	10.43	6.51e-06
sp|Q8IYD1|ERF3B_HUMAN	-12.042	3.72e-07	10.43	6.51e-06
sp|P22528|SPR1B_HUMAN	-12.039	3.73e-07	10.428	6.51e-06
sp|Q9NY33|DPP3_HUMAN	-11.947	4.33e-07	10.364	7.26e-06
sp|P02751|FINC_HUMAN	11.428	1.01e-06	9.9961	1.63e-05
sp|P61978|HNRPK_HUMAN	11.13	1.66e-06	9.7787	2.51e-05
sp|P59998|ARPC4_HUMAN	-11.127	1.67e-06	9.7772	2.51e-05
sp|P49411|EFTU_HUMAN	11.008	2.05e-07	9.6891	2.97e-05
sp|O43776|SYNC_HUMAN	-10.913	2.4e-06	9.6189	3.38e-05
sp|Q86UX7|URP2_HUMAN	10.883	2.54e-06	9.596	3.45e-05
sp|P22532|SPR2D_HUMAN	-10.593	4.19e-06	9.378	5.38e-05
sp|P01591|IGJ_HUMAN	-10.593	4.19e-06	9.3775	5.38e-05
sp|Q09666|AHNK_HUMAN	-10.471	5.19e-06	9.2847	6.47e-05
sp|P20061|TCO1_HUMAN	-10.177	8.76e-06	9.0576	0.000106
sp|Q9UHL4|DPP2_HUMAN	-10.163	8.99e-10	9.0462	0.000106
sp|P02753|RET4_HUMAN	-10.032	1.14e-05	8.9433	0.000131
sp|Q13867|BLMH_HUMAN	-99.605	1.3e-05	8.887	0.000145
sp|Q9UBR2|CATZ_HUMAN	-97.853	1.79e-05	8.7474	0.000195
sp|Q9NT62|ATG3_HUMAN	97.069	2.07e-05	8.6844	0.00022
sp|Q13126|MTAP_HUMAN	-95.993	2.53e-05	8.5974	2.54e-05
sp|P62942|FKB1A_HUMAN	95.986	2.53e-05	8.5968	2.54e-05
sp|Q86V81|THOC4_HUMAN	-95.923	2.56e-05	8.5917	2.54e-05
sp|Q8IZP0|ABI1_HUMAN	9.523	2.92e-05	8.5353	0.00028
sp|O75347|TBCA_HUMAN	95.135	2.97e-05	8.5276	0.00028
sp|Q9Y2B0|CNPY2_HUMAN	95.043	3.02e-05	8.5201	0.00028
sp|O00754|MA2B1_HUMAN	-94.832	3.14e-05	8.5028	0.000285
sp|P56537|IF6_HUMAN	93.582	3.98e-05	8.4002	0.000354
sp|Q13404|UB2V1_HUMAN	-93.098	4.36e-05	8.3602	0.00038
sp|Q15369|ELOC_HUMAN	-9.268	4.72e-05	8.3256	0.000404
sp|P12724|ECP_HUMAN	-92.341	5.04e-05	8.2975	0.000423
sp|O00231|PSD11_HUMAN	-92.224	5.16e-06	8.2878	0.000424
sp|Q04917|1433F_HUMAN	91.924	5.46e-09	8.2628	0.000439
sp|Q15286|RAB35_HUMAN	-91.855	5.53e-05	8.257	0.000439
sp|Q15771|RAB30_HUMAN	-91.855	5.53e-05	8.257	0.000439
sp|P20337|RAB3B_HUMAN	-91.855	5.53e-05	8.257	0.000439
sp|Q96AX2|RAB37_HUMAN	-91.855	5.53e-05	8.257	0.000439
sp|P29692|EF1D_HUMAN	91.438	5.99e-05	8.2222	0.000467
sp|Q9BS91|S35A5_HUMAN	91.074	6.43e-05	8.1917	4.92e-05
sp|P98171|RHG04_HUMAN	90.497	7.19e-05	8.1433	0.000541
sp|P62993|GRB2_HUMAN	-89.982	7.95e-05	8.0999	0.000576
sp|P39687|AN32A_HUMAN	-89.935	8.02e-05	8.0959	0.000576
sp|P55957|BID_HUMAN	89.912	8.05e-05	8.094	0.000576
sp|P50552|VASP_HUMAN	89.342	9e-05	8.0457	0.000622
sp|P61106|RAB14_HUMAN	89.285	9.1e-05	8.0409	0.000622
sp|P17174|AATC_HUMAN	-89.235	9.19e-05	8.0367	0.000622
sp|P22234|PUR6_HUMAN	-89.143	9.36e-05	8.0288	0.000622
sp|P33176|KINH_HUMAN	-89.111	9.42e-06	8.0261	0.000622
sp|P62879|GBB2_HUMAN	8.898	9.66e-05	8.015	0.000629
sp|O60763|USO1_HUMAN	88.576	0.000105	7.9806	0.000663
sp|P35998|PRS7_HUMAN	-8.856	0.000105	7.9793	0.000663
sp|Q92888|ARHG1_HUMAN	88.188	0.000113	7.9475	0.000703
sp|P08631|HCK_HUMAN	-87.889	0.00012	7.9219	7.3e-08
sp|P04003|C4BPA_HUMAN	87.812	0.000122	7.9153	7.3e-08
sp|P53621|COPA_HUMAN	-87.745	0.000123	7.9096	7.3e-08
sp|P14866|HNRPL_HUMAN	87.656	0.000125	7.902	7.3e-08
sp|P07384|CAN1_HUMAN	-87.646	0.000126	7.9011	7.3e-08
sp|Q9Y6N5|SQOR_HUMAN	-87.565	0.000128	7.8942	0.000732
sp|Q99497|PARK7_HUMAN	-8.685	0.000147	7.8327	0.000823
sp|Q5T1M5|FKB15_HUMAN	-8.684	1.47e-05	7.8318	0.000823
sp|Q9BZQ8|NIBA1_HUMAN	86.314	0.000164	7.7865	0.000902
sp|P48735|IDHP_HUMAN	-85.978	0.000175	7.7573	0.000948
sp|P01619|KV320_HUMAN	-85.942	1.76e-05	7.7542	0.000948
sp|O00764|PDXK_HUMAN	8.579	0.000182	7.741	0.000965
sp|P78324|SHPS1_HUMAN	-85.582	0.000189	7.7229	0.000994
sp|Q9P1W8|SIRPG_HUMAN	-85.582	0.000189	7.7229	0.000994
sp|O95336|6PGL_HUMAN	85.037	0.000211	7.6755	0.0011
sp|P42331|RHG25_HUMAN	84.383	0.000241	7.6184	0.00123
sp|Q9UL25|RAB21_HUMAN	84.338	0.000243	7.6144	0.00123
sp|Q0VD83|APOBR_HUMAN	83.539	0.000286	7.5442	0.00143
sp|A0M8Q6|IGLC7_HUMAN	83.393	0.000294	7.5314	0.00146
sp|O76003|GLRX3_HUMAN	-8.303	0.000317	7.4993	0.00153
sp|Q92930|RAB8B_HUMAN	82.994	0.000319	7.4961	0.00153
sp|Q14980|NUMA1_HUMAN	82.993	0.000319	7.496	0.00153
sp|P08236|BGLR_HUMAN	8.286	0.000328	7.4843	0.00155
sp|P58546|MTPN_HUMAN	-82.413	0.000359	7.4447	0.00168
sp|Q01432|AMPD3_HUMAN	8.237	0.000362	7.4409	0.00168
sp|P13639|EF2_HUMAN	-82.213	0.000374	7.4269	0.00172
sp|P60709|ACTB_HUMAN	85.037	0.000211	7.6755	0.0011
sp|Q6S8J3|POTEE_HUMAN	85.037	0.000211	7.6755	0.0011
sp|O43866|CD5L_HUMAN	84.383	0.000241	7.6184	0.00123
sp|Q9H4E7|DEFI6_HUMAN	84.338	0.000243	7.6144	0.00123
sp|Q6UX06|OLFM4_HUMAN	83.539	0.000286	7.5442	0.00143
sp|Q10567|AP1B1_HUMAN	83.393	0.000294	7.5314	0.00146
sp|P63010|AP2B1_HUMAN	83.393	0.000294	7.5314	0.00146
sp|P07602|SAP_HUMAN	-8.303	0.000317	7.4993	0.00153
sp|P51571|SSRD_HUMAN	82.994	0.000319	7.4961	0.00153
sp|P05091|ALDH2_HUMAN	82.993	0.000319	7.496	0.00153
sp|Q16658|FSCN1_HUMAN	8.286	0.000328	7.4843	0.00155
sp|P01116|RASK_HUMAN	-82.413	0.000359	7.4447	0.00168
sp|P01112|RASH_HUMAN	-82.413	0.000359	7.4447	0.00168
sp|P60842|IF4A1_HUMAN	8.237	0.000362	7.4409	0.00168
sp|Q14240|IF4A2_HUMAN	8.237	0.000362	7.4409	0.00168
sp|O14773|TPP1_HUMAN	-82.213	0.000374	7.4269	0.00172
sp|Q92619|HMHA1_HUMAN	-76.208	0.00131	6.8829	0.00529
sp|Q49A26|GLYR1_HUMAN	76.086	0.00134	6.8717	0.00537
sp|Q9H299|SH3L3_HUMAN	-75.336	0.00158	6.8023	0.00625
sp|P02042|HBD_HUMAN	-75.069	0.00167	6.7774	0.00656
sp|P36952|SPB5_HUMAN	-73.962	0.00212	6.6741	0.000824
sp|Q8WWY7|WFD12_HUMAN	-73.467	0.00236	6.6277	0.00909
sp|P31943|HNRH1_HUMAN	7.34	0.00239	6.6214	0.00914
sp|P55795|HNRH2_HUMAN	7.34	0.00239	6.6214	0.00914
sp|Q8WXI7|MUC16_HUMAN	-73.007	0.0026	6.5844	0.00987
sp|P01615|KVD28_HUMAN	72.766	0.00274	6.5618	0.0103
sp|A0A075B6P5|KV228_HUMAN	72.766	0.00274	6.5618	0.0103
sp|P01614|KVD40_HUMAN	72.766	0.00274	6.5618	0.0103
sp|A0A087WW87|KV240_HUMAN	72.766	0.00274	6.5618	0.0103
sp|P0DOX2|IGA2_HUMAN	-72.751	0.00275	6.5604	0.0103
sp|P43652|AFAM_HUMAN	71.934	0.000329	6.4831	0.0121
sp|Q5T750|XP32_HUMAN	-71.176	0.00388	6.411	0.00142
sp|P16083|NQO2_HUMAN	69.983	0.00505	6.297	0.0183
sp|O75882|ATRN_HUMAN	-68.957	0.000633	6.1983	0.0228
sp|P11279|LAMP1_HUMAN	-6.722	0.00933	6.0299	0.0334
sp|P22735|TGM1_HUMAN	-62.453	2.76e-06	5.5591	0.0978
sp|P63261|ACTG_HUMAN	28.771	0.0087535	2.0578	0.030779

## Sheet: Supplemental Table 3
Supplemental Table 3: List of proteins on volcano plot chat
Protein	FC	log2(FC)	p.ajusted	-log 10
sp|P04843|RPN1_HUMAN	0.032577	-4.94	5.91e-08	11.228
sp|Q96M27|PRRC1_HUMAN	28.421	4.8289	5.91e-08	11.228
sp|Q70J99|UN13D_HUMAN	0.052243	-4.2586	5.91e-08	11.228
sp|P22392|NDKB_HUMAN	0.057902	-4.1103	5.91e-08	11.228
sp|P15531|NDKA_HUMAN	0.057902	-4.1103	5.91e-08	11.228
sp|O60361|NDK8_HUMAN	0.057902	-4.1103	5.91e-08	11.228
sp|P60953|CDC42_HUMAN	0.084819	-3.5595	5.91e-08	11.228
sp|P17081|RHOQ_HUMAN	0.084819	-3.5595	5.91e-08	11.228
sp|Q9H4E5|RHOJ_HUMAN	0.084819	-3.5595	5.91e-08	11.228
sp|P30041|PRDX6_HUMAN	0.067496	-3.8891	1.47e-07	10.833
sp|Q16851|UGPA_HUMAN	37.031	5.2107	1.71e-07	10.767
sp|P15586|GNS_HUMAN	0.040497	-0.4626	1.74e-07	10.761
sp|Q14204|DYHC1_HUMAN	13.362	3.7401	1.81e-07	10.742
sp|Q9BRF8|CPPED_HUMAN	0.01213	-6.3652	1.89e-07	10.722
sp|P15104|GLNA_HUMAN	0.052396	-4.2544	4.17e-07	10.38
sp|P84090|ERH_HUMAN	0.053859	-4.2147	4.98e-07	10.302
sp|P50991|TCPD_HUMAN	0.076518	-3.7081	4.98e-07	10.302
sp|Q13200|PSMD2_HUMAN	0.030788	-5.0215	5.13e-07	10.29
sp|P61160|ARP2_HUMAN	0.051019	-4.2928	1.11e-06	9.9553
sp|Q08477|CP4F3_HUMAN	26.38	4.7214	1.19e-06	9.9256
sp|P78329|CP4F2_HUMAN	26.38	4.7214	1.19e-06	9.9256
sp|P98187|CP4F8_HUMAN	26.38	4.7214	1.19e-06	9.9256
sp|Q9HCS2|CP4FC_HUMAN	26.38	4.7214	1.19e-06	9.9256
sp|Q13185|CBX3_HUMAN	0.031166	-5.0039	1.19e-06	9.9232
sp|Q96G03|PGM2_HUMAN	0.045314	-4.4639	1.72e-06	9.7637
sp|P14314|GLU2B_HUMAN	27.327	4.7723	1.99e-06	9.702
sp|P29373|RABP2_HUMAN	0.0047084	-7.7306	2.07e-06	9.685
sp|P36222|CH3L1_HUMAN	24.435	4.6109	2.07e-06	9.685
sp|O00232|PSD12_HUMAN	31.008	4.9546	4.42e-07	9.3551
sp|P48643|TCPE_HUMAN	0.04039	-4.6299	6.03e-06	9.22
sp|P22528|SPR1B_HUMAN	0.0030897	-8.3383	6.51e-06	9.1863
sp|P15170|ERF3A_HUMAN	0.044153	-4.5013	6.51e-06	9.1863
sp|Q8IYD1|ERF3B_HUMAN	0.044153	-4.5013	6.51e-06	9.1863
sp|Q9NY33|DPP3_HUMAN	0.032086	-4.9619	7.26e-06	9.1391
sp|P02751|FINC_HUMAN	65.345	0.603	1.63e-05	8.788
sp|P59998|ARPC4_HUMAN	0.024367	-5.3589	2.51e-05	8.6001
sp|P61978|HNRPK_HUMAN	39.875	5.3174	2.51e-05	8.6001
sp|P49411|EFTU_HUMAN	41.422	5.3723	2.97e-05	8.5267
sp|O43776|SYNC_HUMAN	0.019353	-5.6913	3.38e-05	8.4708
sp|Q86UX7|URP2_HUMAN	23.627	4.5623	3.45e-05	8.4617
sp|P22532|SPR2D_HUMAN	0.0012663	-9.6252	5.38e-05	8.2695
sp|P01591|IGJ_HUMAN	0.036426	-4.7789	5.38e-05	8.2695
sp|Q09666|AHNK_HUMAN	0.0050491	-7.6298	6.47e-05	8.1893
sp|P20061|TCO1_HUMAN	0.025517	-5.2924	0.000106	7.975
sp|Q9UHL4|DPP2_HUMAN	0.036947	-4.7584	0.000106	7.975
sp|P02753|RET4_HUMAN	0.0076918	-7.0225	0.000131	7.8836
sp|Q13867|BLMH_HUMAN	0.021846	-5.5165	0.000145	7.8385
sp|Q9UBR2|CATZ_HUMAN	0.11465	-3.1247	0.000195	7.7099
sp|Q9NT62|ATG3_HUMAN	95.179	3.2506	0.00022	7.6577
sp|P62942|FKB1A_HUMAN	16.038	4.0034	2.54e-05	7.5957
sp|Q13126|MTAP_HUMAN	0.08189	-3.6102	2.54e-05	7.5957
sp|Q86V81|THOC4_HUMAN	0.098262	-3.3472	2.54e-05	7.5957
sp|O75347|TBCA_HUMAN	21.214	4.4069	0.00028	7.5527
sp|Q9Y2B0|CNPY2_HUMAN	19.85	4.3111	0.00028	7.5527
sp|Q8IZP0|ABI1_HUMAN	12.156	3.6036	0.00028	7.5527
sp|O00754|MA2B1_HUMAN	0.072573	-3.7844	0.000285	7.5446
sp|P56537|IF6_HUMAN	10.174	3.3468	0.000354	7.4509
sp|Q13404|UB2V1_HUMAN	0.12294	-0.3024	0.00038	7.4197
sp|Q15369|ELOC_HUMAN	0.09123	-3.4543	0.000404	7.3937
sp|P12724|ECP_HUMAN	0.0099586	-6.6498	0.000423	7.374
sp|O00231|PSD11_HUMAN	0.050391	-4.3107	0.000424	7.3726
sp|Q04917|1433F_HUMAN	23.313	4.5431	0.000439	7.3579
sp|Q15286|RAB35_HUMAN	0.087579	-3.5133	0.000439	7.3579
sp|Q15771|RAB30_HUMAN	0.087579	-3.5133	0.000439	7.3579
sp|P20337|RAB3B_HUMAN	0.087579	-3.5133	0.000439	7.3579
sp|Q96AX2|RAB37_HUMAN	0.087579	-3.5133	0.000439	7.3579
sp|P29692|EF1D_HUMAN	11.278	3.4954	0.000467	7.3309
sp|Q9BS91|S35A5_HUMAN	22.552	4.4952	4.92e-05	7.3081
sp|P98171|RHG04_HUMAN	13.65	3.7708	0.000541	7.2672
sp|P39687|AN32A_HUMAN	0.044335	-4.4954	0.000576	7.2398
sp|P62993|GRB2_HUMAN	0.067173	-0.3896	0.000576	7.2398
sp|P55957|BID_HUMAN	11.194	3.4847	0.000576	7.2398
sp|P61106|RAB14_HUMAN	24.937	4.6402	0.000622	7.2062
sp|P33176|KINH_HUMAN	0.069041	-3.8564	0.000622	7.2062
sp|P17174|AATC_HUMAN	0.076867	-3.7015	0.000622	7.2062
sp|P50552|VASP_HUMAN	11.51	3.5248	0.000622	7.2062
sp|P22234|PUR6_HUMAN	0.09701	-3.3657	0.000622	7.2062
sp|P62879|GBB2_HUMAN	40.696	5.3468	0.000629	7.2016
sp|O60763|USO1_HUMAN	23.848	4.5758	0.000663	7.1786
sp|P35998|PRS7_HUMAN	0.04439	-4.4936	0.000663	7.1786
sp|Q92888|ARHG1_HUMAN	12.975	3.6976	0.000703	7.1531
sp|P08631|HCK_HUMAN	0.018635	-5.7458	7.3e-08	7.1367
sp|P53621|COPA_HUMAN	0.023367	-5.4194	7.3e-08	7.1367
sp|P07384|CAN1_HUMAN	0.040746	-4.6172	7.3e-08	7.1367
sp|P14866|HNRPL_HUMAN	14.793	3.8868	7.3e-08	7.1367
sp|P04003|C4BPA_HUMAN	12.84	3.6826	7.3e-08	7.1367
sp|Q9Y6N5|SQOR_HUMAN	0.047913	-4.3834	0.000732	7.1355
sp|Q5T1M5|FKB15_HUMAN	0.009484	-6.7203	0.000823	7.0844
sp|Q99497|PARK7_HUMAN	0.032898	-4.9259	0.000823	7.0844
sp|Q9BZQ8|NIBA1_HUMAN	18.456	0.4206	0.000902	7.0446
sp|P01619|KV320_HUMAN	0.030779	-5.0219	0.000948	7.0232
sp|P48735|IDHP_HUMAN	0.05262	-4.2482	0.000948	7.0232
sp|O00764|PDXK_HUMAN	37.472	5.2278	0.000965	7.0153
sp|P78324|SHPS1_HUMAN	0.023468	-5.4132	0.000994	7.0025
sp|Q9P1W8|SIRPG_HUMAN	0.023468	-5.4132	0.000994	7.0025
sp|O95336|6PGL_HUMAN	145.57	7.1856	0.0011	6.9603
sp|P42331|RHG25_HUMAN	23.056	4.5271	0.00123	6.9094
sp|Q9UL25|RAB21_HUMAN	16.163	4.0147	0.00123	6.9094
sp|Q0VD83|APOBR_HUMAN	38.86	5.2802	0.00143	6.8442
sp|A0M8Q6|IGLC7_HUMAN	47.113	5.5581	0.00146	6.8364
sp|O76003|GLRX3_HUMAN	0.006192	-7.3354	0.00153	6.8156
sp|Q92930|RAB8B_HUMAN	50.622	5.6617	0.00153	6.8156
sp|Q14980|NUMA1_HUMAN	21.682	4.4384	0.00153	6.8156
sp|P08236|BGLR_HUMAN	29.582	4.8866	0.00155	6.8086
sp|Q01432|AMPD3_HUMAN	28.133	4.8142	0.00168	6.7745
sp|P58546|MTPN_HUMAN	0.108	-3.2109	0.00168	6.7745
sp|P13639|EF2_HUMAN	0.028733	-5.1212	0.00172	6.7652
sp|P60709|ACTB_HUMAN	84.113	6.3943	0.00178	6.7496
sp|Q6S8J3|POTEE_HUMAN	84.113	6.3943	0.00178	6.7496
sp|O43866|CD5L_HUMAN	82.098	6.3593	0.00186	6.7294
sp|Q9H4E7|DEFI6_HUMAN	0.057648	-4.1166	0.00253	6.5967
sp|Q6UX06|OLFM4_HUMAN	50.335	5.6535	0.00258	6.5883
sp|Q10567|AP1B1_HUMAN	0.05278	-4.2439	0.00266	6.5752
sp|P63010|AP2B1_HUMAN	0.05278	-4.2439	0.00266	6.5752
sp|P07602|SAP_HUMAN	18.113	0.4179	0.0031	6.5093
sp|P51571|SSRD_HUMAN	0.051291	-4.2852	0.00368	6.4338
sp|P05091|ALDH2_HUMAN	0.055003	-4.1844	0.00403	6.3942
sp|Q16658|FSCN1_HUMAN	0.038609	-4.6949	0.00455	6.3421
sp|P01116|RASK_HUMAN	0.041741	-4.5824	0.00492	6.3077
sp|P01112|RASH_HUMAN	0.041741	-4.5824	0.00492	6.3077
sp|P60842|IF4A1_HUMAN	0.059792	-4.0639	0.00515	6.2881
sp|Q14240|IF4A2_HUMAN	0.059792	-4.0639	0.00515	6.2881
sp|O14773|TPP1_HUMAN	0.058489	-4.0957	0.00528	6.2775
sp|Q92619|HMHA1_HUMAN	0.029923	-5.0626	0.00529	6.2769
sp|Q49A26|GLYR1_HUMAN	15.325	3.9378	0.00537	6.2697
sp|Q9H299|SH3L3_HUMAN	0.0067086	-7.2198	0.00625	6.2042
sp|P02042|HBD_HUMAN	0.031303	-4.9975	0.00656	6.1833
sp|P36952|SPB5_HUMAN	0.033093	-4.9173	0.000824	6.0839
sp|Q8WWY7|WFD12_HUMAN	0.012319	-0.6343	0.00909	6.0413
sp|P31943|HNRH1_HUMAN	19.994	4.3215	0.00914	6.0389
sp|P55795|HNRH2_HUMAN	19.994	4.3215	0.00914	6.0389
sp|Q8WXI7|MUC16_HUMAN	0.032425	-4.9468	0.00987	6.0057
sp|P0DOX2|IGA2_HUMAN	0.0081477	-6.9394	0.0103	5.9891
sp|P01615|KVD28_HUMAN	20.11	4.3298	0.0103	5.9891
sp|A0A075B6P5|KV228_HUMAN	20.11	4.3298	0.0103	5.9891
sp|P01614|KVD40_HUMAN	20.11	4.3298	0.0103	5.9891
sp|A0A087WW87|KV240_HUMAN	20.11	4.3298	0.0103	5.9891
sp|P43652|AFAM_HUMAN	38.098	5.2517	0.0121	5.9155
sp|Q5T750|XP32_HUMAN	0.022866	-5.4506	0.00142	5.8471
sp|P16083|NQO2_HUMAN	35.949	5.1679	0.0183	5.7367
sp|O75882|ATRN_HUMAN	0.025831	-5.2747	0.0228	5.6416
sp|P11279|LAMP1_HUMAN	0.015609	-6.0015	0.0334	5.4768
sp|P22735|TGM1_HUMAN	0.0093019	-6.7483	0.0978	5.0095

## Sheet: Supplemental Table 4
Supplemental Table 4: List of the fold change for differentially abundant bacterial proteins
Sample	Site	sp|Q8RFG9|GPMA_FUSNN	sp|Q7V9G2|DNAK2_PROMA	sp|Q31G68|ENO_HYDCU	sp|P30798|GPMA_ZYMMO	sp|P9WKL1|IDH_MYCTU	sp|B3PF33|DNAK_CELJU	sp|A4WRI4|PGK_CERS5
01D	D	0.655395	-0.748404	-0.705706	-0.815841	0.699236	-0.697846	-0.0920316
02D	D	0.494821	-0.748404	-0.705706	-0.815841	0.851356	-0.697846	0.0111596
03D	D	-0.642363	-0.748404	-0.705706	-0.815841	-0.517586	-0.697846	0.492869
04D	D	0.155942	-0.748404	-0.705706	-0.815841	0.417041	-0.697846	0.254353
05D	D	-0.8136	-0.748404	-0.705706	-0.815841	-0.526524	-0.697846	0.514911
06D	D	0.0171618	-0.748404	-0.705706	-0.815841	0.0446898	-0.697846	0.330585
07D	D	0.0999179	-0.748404	-0.705706	-0.815841	-0.487777	-0.697846	0.323842
08D	D	0.876615	-0.748404	-0.705706	-0.815841	-0.05657	-0.697846	-0.245511
09D	D	0.201681	-0.748404	-0.705706	-0.815841	-0.832353	-0.697846	0.293629
10D	D	0.00978684	-0.748404	-0.705706	-0.815841	-0.0234322	-0.697846	0.33644
11D	D	0.511367	-0.748404	-0.705706	-0.815841	0.120948	-0.697846	0.0940225
12D	D	0.438072	-0.748404	-0.705706	-0.815841	1.11022	-0.697846	-0.0118074
01H	H	-0.888687	1.27062	1.3921	1.35792	0.474532	1.38592	-0.855084
02H	H	-0.061689	0.726321	-0.705706	0.960425	-0.00836176	0.727672	0.244487
03H	H	0.00448632	0.0476054	0.132278	0.58308	-0.0416655	0.653815	0.239793
04H	H	-0.0659611	0.571833	1.28285	1.11402	-0.185203	0.577065	-0.444567
05H	H	-0.308067	0.602033	1.10181	1.03426	-0.0625682	0.795554	-0.0780417
06H	H	-0.137197	1.17711	0.924281	1.36043	0.0582361	1.12755	-0.250405
07H	H	-0.257505	0.840188	0.574772	0.244933	-0.524429	0.146507	0.24686
08H	H	0.354788	1.70587	1.02939	0.552032	0.761547	1.5993	-1.57011
09H	H	-0.139562	1.05008	0.267611	0.583497	-0.199375	0.815799	0.204483
10H	H	-0.189244	-0.748404	0.424335	-0.0302047	-1.04066	-0.697846	0.329072
11H	H	-0.0707087	0.871411	0.771511	1.31251	0.368402	0.976226	-0.114357
12H	H	-0.245451	0.866181	1.27325	0.717183	-0.399695	0.266588	-0.254589
Site: Health/Disease
